# Supplementary material for: Frequent Germline and Somatic Single Nucleotide Variants in the Promoter Region of the Ribosomal RNA Gene in Japanese Lung Adenocarcinoma Patients
Source: Cells. 2020 Nov 3;9(11):2409. doi: 10.3390/cells9112409 (PMC7692307; doi:10.3390/cells9112409)
Supplement: Supplementary file 1 [file cells-09-02409-s001.zip]

Archive with 3 entries (2 files):
- Supplementary files/
- Supplementary files/cells-942745 - Supplementary Figures.pdf
- Supplementary files/cells-942745 - Supplementary Tables S1-S3.docx
